# Supplementary material for: Peridomestic Aedes malayensis and Aedes albopictus are capable vectors of arboviruses in cities
Source: PLoS Negl Trop Dis. 2017 Jun 26;11(6):e0005667. doi: 10.1371/journal.pntd.0005667 (PMC5501678; doi:10.1371/journal.pntd.0005667)
Supplement: S1 Table — (XLSX) [file pntd.0005667.s002.xlsx]

## Sheet: Sup. Table 4. Mosquito surv (2)
Site Number	Site Name	Latitude	Longitude	Collection Date	Number of Ovitraps per site	Ae. malayensis Females	Ae. malayensis Male	Ae. malayensis Total	Ae. albopictus Female	Ae. albopictus Male	Ae. albopictus Total
1	East Coast Park 1	1306391	103.929	15 Oct 2013	2	15	35	50	4	0	4
2	East Coast Park 2	1.29966	103.908	05 May 2014	1	24	3	27	57	19	76
3	East Coast Park 3	1.29506	103.883	05 May 2014	1	13	1	14	18	7	25
4	West Coast Park	1.29915	103.76	30 Oct, 2 Nov 2013	5	69	86	155	1	0	1
5	Bukit Batok	1.35895	103.757	21, 28 Nov 2013	5	67	99	166	14	11	25
6	Clementi	1.29814	103.769	30 Oct, 6 Nov 2013	3	64	54	118	0	0	0
7	Mt Faber	1.2669	103.821	07 Nov 2013	6	75	98	173	0	0	0
8	Pulau Semakau	1.20761	103.776	14 Feb 2014	2	14	2	16	0	0	0
9	Sentosa	1.24606	103.838	2, 7 Jan 2015	10	-	-	320	-	-	134
10	Kent Ridge	1.2817	103.788	28 April 2014	2	0	0	0	36	22	58
11	Whampoa	1.32923	103.862	24 Oct 2014	4	0	0	0	8	0	8
12	Bukit Timah Nature Reserve	1.34856	103.776	3, 10 Jan 2013	6	0	0	0	0	0	0
