# Supplementary material for: Peridomestic Aedes malayensis and Aedes albopictus are capable vectors of arboviruses in cities
Source: PLoS Negl Trop Dis. 2017 Jun 26;11(6):e0005667. doi: 10.1371/journal.pntd.0005667 (PMC5501678; doi:10.1371/journal.pntd.0005667)
Supplement: S2 Table — Total numbers of eggs collected and mosquitoes reared from Transect A and B in East Coast Park, Singapore, for the patch fidelity and oviposition experiments. (XLSX) [file pntd.0005667.s003.xlsx]

## Sheet: Sup. Table 5. Transect trap (2)
Transect	Distance from Forest Edge	Date (YYMMDD)	Sample	Zone Type	Aedes malayensis	Aedes albopictus	Aedes aegypti	Egg count
A	45	140725	1	open	0	0	0	0
A	45	140730	2	open	0	23	0	52
A	45	140802	3	open	1	10	0	12
A	45	140805	4	open	0	0	0	0
A	45	140808	5	open	0	23	0	0
A	45	140812	6	open	0	4	0	26
A	45	140815	7	open	0	0	0	0
A	45	140819	8	open	0	11	0	60
A	45	140822	9	open	0	0	0	58
A	45	140827	10	open	0	29	0	27
A	45	140830	11	open	0	1	0	75
A	45	140902	12	open	0	6	0	64
A	45	140905	13	open	0	0	0	28
A	45	140910	14	open	0	6	0	23
A	45	140913	15	open	0	7	0	41
A	45	140916	16	open	0	7	0	38
A	45	140919	17	open	0	1	0	0
A	45	140923	18	open	0	0	0	15
A	30	140725	1	open	0	0	0	0
A	30	140730	2	open	1	30	0	13
A	30	140802	3	open	0	1	0	0
A	30	140805	4	open	No Collection	No Collection	No Collection	No Collection
A	30	140808	5	open	0	6	0	5
A	30	140812	6	open	0	0	0	17
A	30	140815	7	open	0	0	0	0
A	30	140819	8	open	0	0	0	47
A	30	140822	9	open	0	0	0	0
A	30	140827	10	open	0	0	0	11
A	30	140830	11	open	0	0	0	139
A	30	140902	12	open	0	1	0	12
A	30	140905	13	open	0	0	0	9
A	30	140910	14	open	0	0	0	61
A	30	140913	15	open	0	8	0	35
A	30	140916	16	open	0	0	0	10
A	30	140919	17	open	0	0	0	1
A	30	140923	18	open	0	0	0	0
A	15	140725	1	open	0	0	0	0
A	15	140730	2	open	8	0	0	17
A	15	140802	3	open	0	0	0	0
A	15	140805	4	open	0	0	0	0
A	15	140808	5	open	0	0	0	0
A	15	140812	6	open	0	0	0	0
A	15	140815	7	open	0	0	0	0
A	15	140819	8	open	0	0	0	28
A	15	140822	9	open	0	0	0	0
A	15	140827	10	open	1	0	0	2
A	15	140830	11	open	0	0	0	0
A	15	140902	12	open	0	0	0	0
A	15	140905	13	open	0	0	0	0
A	15	140910	14	open	0	3	0	13
A	15	140913	15	open	0	0	0	1
A	15	140916	16	open	0	0	0	0
A	15	140919	17	open	0	0	0	0
A	15	140923	18	open	0	0	0	0
A	-15	140725	1	forest	27	13	0	47
A	-15	140730	2	forest	44	11	0	31
A	-15	140802	3	forest	9	4	0	10
A	-15	140805	4	forest	0	0	0	0
A	-15	140808	5	forest	40	0	0	63
A	-15	140812	6	forest	34	0	0	93
A	-15	140815	7	forest	21	0	0	109
A	-15	140819	8	forest	2	0	0	87
A	-15	140822	9	forest	0	0	0	80
A	-15	140827	10	forest	10	8	0	33
A	-15	140830	11	forest	0	1	0	135
A	-15	140902	12	forest	0	1	2	56
A	-15	140905	13	forest	3	0	0	36
A	-15	140910	14	forest	2	1	0	102
A	-15	140913	15	forest	5	1	0	114
A	-15	140916	16	forest	17	0	0	61
A	-15	140919	17	forest	5	0	0	80
A	-15	140923	18	forest	14	15	0	38
A	-30	140725	1	forest	41	0	0	64
A	-30	140730	2	forest	66	28	0	57
A	-30	140802	3	forest	20	0	0	32
A	-30	140805	4	forest	21	0	0	55
A	-30	140808	5	forest	0	0	0	11
A	-30	140812	6	forest	46	0	0	270
A	-30	140815	7	forest	1	0	0	32
A	-30	140819	8	forest	66	0	0	134
A	-30	140822	9	forest	0	0	0	48
A	-30	140827	10	forest	7	0	0	4
A	-30	140830	11	forest	2	2	0	79
A	-30	140902	12	forest	4	11	0	82
A	-30	140905	13	forest	2	0	0	23
A	-30	140910	14	forest	44	2	0	195
A	-30	140913	15	forest	10	0	0	61
A	-30	140916	16	forest	0	0	0	50
A	-30	140919	17	forest	20	19	0	101
A	-30	140923	18	forest	16	7	0	35
A	-45	140725	1	forest	35	0	0	41
A	-45	140730	2	forest	32	0	0	9
A	-45	140802	3	forest	10	0	0	8
A	-45	140805	4	forest	2	0	0	54
A	-45	140808	5	forest	14	0	0	17
A	-45	140812	6	forest	26	0	0	138
A	-45	140815	7	forest	1	0	0	11
A	-45	140819	8	forest	0	0	0	52
A	-45	140822	9	forest	0	0	0	28
A	-45	140827	10	forest	9	0	1	8
A	-45	140830	11	forest	2	0	0	32
A	-45	140902	12	forest	0	0	0	93
A	-45	140905	13	forest	1	0	0	26
A	-45	140910	14	forest	2	1	0	87
A	-45	140913	15	forest	0	0	0	19
A	-45	140916	16	forest	0	0	0	36
A	-45	140919	17	forest	1	0	0	52
A	-45	140923	18	forest	4	8	0	40
B	45	140725	1	open	0	0	0	0
B	45	140730	2	open	No Collection	No Collection	No Collection	No Collection
B	45	140802	3	open	21	0	0	24
B	45	140805	4	open	1	0	0	0
B	45	140808	5	open	19	0	0	13
B	45	140812	6	open	6	10	0	20
B	45	140815	7	open	0	0	0	71
B	45	140819	8	open	5	0	0	66
B	45	140822	9	open	0	0	0	13
B	45	140827	10	open	0	0	0	41
B	45	140830	11	open	2	0	0	26
B	45	140902	12	open	No Collection	No Collection	No Collection	No Collection
B	45	140905	13	open	0	0	0	31
B	45	140910	14	open	3	0	0	69
B	45	140913	15	open	2	0	0	107
B	45	140916	16	open	No Collection	No Collection	No Collection	No Collection
B	45	140919	17	open	No Collection	No Collection	No Collection	No Collection
B	45	140923	18	open	No Collection	No Collection	No Collection	No Collection
B	30	140725	1	open	0	0	0	0
B	30	140730	2	open	0	0	0	2
B	30	140802	3	open	20	0	0	19
B	30	140805	4	open	4	0	0	0
B	30	140808	5	open	0	0	0	0
B	30	140812	6	open	0	0	0	11
B	30	140815	7	open	0	0	0	0
B	30	140819	8	open	0	0	0	32
B	30	140822	9	open	4	0	0	0
B	30	140827	10	open	0	0	0	0
B	30	140830	11	open	0	0	0	21
B	30	140902	12	open	1	0	0	11
B	30	140905	13	open	6	0	0	19
B	30	140910	14	open	29	2	0	34
B	30	140913	15	open	0	0	0	0
B	30	140916	16	open	No Collection	No Collection	No Collection	No Collection
B	30	140919	17	open	No Collection	No Collection	No Collection	No Collection
B	30	140923	18	open	No Collection	No Collection	No Collection	No Collection
B	15	140725	1	open	43	0	0	50
B	15	140730	2	open	6	2	0	41
B	15	140802	3	open	16	1	0	38
B	15	140805	4	open	8	0	0	30
B	15	140808	5	open	54	2	0	72
B	15	140812	6	open	5	10	0	34
B	15	140815	7	open	0	1	0	75
B	15	140819	8	open	0	0	0	63
B	15	140822	9	open	0	0	1	51
B	15	140827	10	open	17	3	0	0
B	15	140830	11	open	0	0	0	16
B	15	140902	12	open	1	0	0	28
B	15	140905	13	open	0	0	0	43
B	15	140910	14	open	0	0	0	25
B	15	140913	15	open	0	0	0	21
B	15	140916	16	open	No Collection	No Collection	No Collection	No Collection
B	15	140919	17	open	No Collection	No Collection	No Collection	No Collection
B	15	140923	18	open	No Collection	No Collection	No Collection	No Collection
B	-15	140725	1	forest	0	0	0	0
B	-15	140730	2	forest	1	0	0	0
B	-15	140802	3	forest	65	93	1	381
B	-15	140805	4	forest	8	28	0	142
B	-15	140808	5	forest	45	15	0	150
B	-15	140812	6	forest	10	17	0	41
B	-15	140815	7	forest	1	1	0	90
B	-15	140819	8	forest	62	37	0	226
B	-15	140822	9	forest	7	7	0	132
B	-15	140827	10	forest	26	19	0	86
B	-15	140830	11	forest	5	6	0	62
B	-15	140902	12	forest	1	0	0	7
B	-15	140905	13	forest	0	1	0	17
B	-15	140910	14	forest	0	12	0	14
B	-15	140913	15	forest	0	0	0	50
B	-15	140916	16	forest	No Collection	No Collection	No Collection	No Collection
B	-15	140919	17	forest	No Collection	No Collection	No Collection	No Collection
B	-15	140923	18	forest	No Collection	No Collection	No Collection	No Collection
B	-30	140725	1	forest	0	0	0	122
B	-30	140730	2	forest	1	22	0	18
B	-30	140802	3	forest	3	9	0	26
B	-30	140805	4	forest	1	9	0	43
B	-30	140808	5	forest	31	25	0	102
B	-30	140812	6	forest	5	0	0	56
B	-30	140815	7	forest	2	1	0	17
B	-30	140819	8	forest	13	1	4	61
B	-30	140822	9	forest	6	0	0	135
B	-30	140827	10	forest	73	8	0	46
B	-30	140830	11	forest	5	0	0	104
B	-30	140902	12	forest	0	0	0	96
B	-30	140905	13	forest	0	0	1	40
B	-30	140910	14	forest	3	5	0	112
B	-30	140913	15	forest	1	0	0	68
B	-30	140916	16	forest	No Collection	No Collection	No Collection	No Collection
B	-30	140919	17	forest	No Collection	No Collection	No Collection	No Collection
B	-30	140923	18	forest	No Collection	No Collection	No Collection	No Collection
B	-45	140725	1	forest	15	7	0	45
B	-45	140730	2	forest	13	15	0	43
B	-45	140802	3	forest	3	9	0	39
B	-45	140805	4	forest	0	3	0	18
B	-45	140808	5	forest	38	0	0	56
B	-45	140812	6	forest	7	10	0	64
B	-45	140815	7	forest	0	0	0	28
B	-45	140819	8	forest	23	0	0	25
B	-45	140822	9	forest	0	0	0	57
B	-45	140827	10	forest	2	7	0	19
B	-45	140830	11	forest	0	1	0	72
B	-45	140902	12	forest	0	0	0	36
B	-45	140905	13	forest	1	0	0	25
B	-45	140910	14	forest	3	7	0	120
B	-45	140913	15	forest	0	0	0	74
B	-45	140916	16	forest	No Collection	No Collection	No Collection	No Collection
B	-45	140919	17	forest	No Collection	No Collection	No Collection	No Collection
B	-45	140923	18	forest	No Collection	No Collection	No Collection	No Collection
