# Supplementary material for: Peridomestic Aedes malayensis and Aedes albopictus are capable vectors of arboviruses in cities
Source: PLoS Negl Trop Dis. 2017 Jun 26;11(6):e0005667. doi: 10.1371/journal.pntd.0005667 (PMC5501678; doi:10.1371/journal.pntd.0005667)
Supplement: S3 Table — (XLSX) [file pntd.0005667.s004.xlsx]

## Sheet: Sheet1
		Ae. malayensis		Ae. albopictus
Source	df	F ratio	p-value	F ratio	p-value
Transect	1	1.661	0.199	0.469	0.494
Distance	1	1.308	0.254	15.86	0
Transect x Distance	1	8.567	0.004	4.593	0.033
Error	174
