# Supplementary material for: Peridomestic Aedes malayensis and Aedes albopictus are capable vectors of arboviruses in cities
Source: PLoS Negl Trop Dis. 2017 Jun 26;11(6):e0005667. doi: 10.1371/journal.pntd.0005667 (PMC5501678; doi:10.1371/journal.pntd.0005667)
Supplement: S4 Table — Viral genome copy number in abdomen and thorax of Ae. aegypti, Ae. albopictus and Ae. malayensis at 14 days post oral infection with (A) DENV or (B) CHIKV. nd: not detected. (XLSX) [file pntd.0005667.s005.xlsx]

## Sheet: Sup. Table 4A. DENV OI
Species	Replicate	Abdomend	Thorax	Total	Infection (y/n)	infection rate	IR per rep	Dissemination (y/n)	Dissemination rate (DR)	DR per rep
Aedes aegypti	1	nd	nd	nd	n	0.44	0.48		0.6875	0.75
Aedes aegypti	1	nd	nd	nd	n
Aedes aegypti	1	286061	nd	286061	y			n
Aedes aegypti	1	nd	nd	nd	n
Aedes aegypti	1	959211	19510.6	978722	y			y
Aedes aegypti	1	nd	nd	nd	n
Aedes aegypti	1	8426.92	nd	8426.92	y			n
Aedes aegypti	1	nd	nd	nd	n
Aedes aegypti	1	226248	4716.99	230965	y			y
Aedes aegypti	1	nd	nd	nd	n
Aedes aegypti	1	nd	nd	nd	n
Aedes aegypti	1	nd	nd	nd	n
Aedes aegypti	1	48346.1	31970	80316.1	y			y
Aedes aegypti	1	140655	2.82534e+06	2.96599e+06	y			y
Aedes aegypti	1	nd	nd	nd	n
Aedes aegypti	1	45733.4	304.333	46037.8	y			y
Aedes aegypti	1	321659	2.52822e+06	2.84988e+06	y			y
Aedes aegypti	1	nd	nd	nd	n
Aedes aegypti	1	435271	462987	898258	y			y
Aedes aegypti	1	nd	nd	nd	n
Aedes aegypti	1	75869.5	nd	75869.5	y			n
Aedes aegypti	1	nd	nd	nd	n
Aedes aegypti	1	959211	847806	1.80702e+06	y			y
Aedes aegypti	1	1.18322e+06	965151	2.14837e+06	y			y
Aedes aegypti	1	nd	nd	nd	n
Aedes aegypti	2	nd	nd	nd	n		0.4			0.6
Aedes aegypti	2	nd	nd	nd	n
Aedes aegypti	2	489.528	344.323	833.851	y			y
Aedes aegypti	2				y			y
Aedes aegypti	2	1.05879e+06	1.80038e+06	2.85917e+06	y			y
Aedes aegypti	2	nd	nd	nd	n
Aedes aegypti	2	nd	nd	nd	n
Aedes aegypti	2	nd	nd	nd	n
Aedes aegypti	2	1.27419e+06	965151	2.23934e+06	y			y
Aedes aegypti	2	454492	3800.44	458292	y			y
Aedes aegypti	2	nd	nd	nd	n
Aedes aegypti	2	nd	nd	nd	n
Aedes aegypti	2	nd	nd	nd	n
Aedes aegypti	2	172435	306160	478596	y			y
Aedes aegypti	2	nd	nd	nd	n
Aedes aegypti	2	nd	nd	nd	n
Aedes aegypti	2	nd	nd	nd	n
Aedes aegypti	2	18117.6	nd	18117.6	y			n
Aedes aegypti	2	226.29	nd	226.29	y			n
Aedes aegypti	2	581.892	409.29	991.182	y			y
Aedes aegypti	2	nd	nd	nd	n
Aedes aegypti	2	12981.7	nd	12981.7	y			n
Aedes aegypti	2	nd	nd	nd	n
Aedes aegypti	2	28431.8	nd	28431.8	y			n
Aedes aegypti	2	nd	nd	nd	n
Aedes aegypti	3	3.75311e+06	1.02023e+07	1.39554e+07	y		0.44	y		0.7
Aedes aegypti	3	989279	744728	1.73401e+06	y			y
Aedes aegypti	3	nd	nd	nd	n
Aedes aegypti	3	nd	nd	nd	n
Aedes aegypti	3	nd	nd	nd	n
Aedes aegypti	3	nd	nd	nd	n
Aedes aegypti	3	nd	nd	nd	n
Aedes aegypti	3	nd	nd	nd	n
Aedes aegypti	3	286.114	654.304	940.418	y			y
Aedes aegypti	3	99546.6	2706.35	102253	y			y
Aedes aegypti	3	2.33326e+06	3.15738e+06	5.49064e+06	y			y
Aedes aegypti	3	nd	nd	nd	n
Aedes aegypti	3	nd	nd	nd	n
Aedes aegypti	3	nd	nd	nd	n
Aedes aegypti	3	83745.5	nd	83745.5	y			n
Aedes aegypti	3	183415	nd	183415	y			n
Aedes aegypti	3	236.283	304.333	540.615	y			y
Aedes aegypti	3	1.15436e+06	1.08526e+06	2.23962e+06	y			y
Aedes aegypti	3	nd	nd	nd	n
Aedes aegypti	3	nd	nd	nd	n
Aedes aegypti	3	375334	nd	375334	y			n
Aedes aegypti	3	nd	3197.19	3197.19	y			only Thorax
Aedes aegypti	3	nd	nd	nd	n
Aedes aegypti	3	nd	nd	nd	n
Aedes aegypti	3	nd	nd	nd	n
Aedes albopictus	1	465.94	25917.4	26383.4	y	0.986667	1	y	0.808219	0.88
Aedes albopictus	1	5.27037e+06	9.53249e+06	1.48029e+07	y			y
Aedes albopictus	1	1.01401e+06	nd	1.01401e+06	y			n
Aedes albopictus	1	642.298	227.691	869.989	y			y
Aedes albopictus	1	4.83402e+06	626517	5.46053e+06	y			y
Aedes albopictus	1	700.276	264.051	964.327	y			y
Aedes albopictus	1	6.62268e+06	1.74566e+06	8.36835e+06	y			y
Aedes albopictus	1	1.97505e+06	965.329	1.97602e+06	y			y
Aedes albopictus	1	304276	901.957	305178	y			y
Aedes albopictus	1	2.19358e+06	3.17693e+06	5.37051e+06	y			y
Aedes albopictus	1	265637	123554	389191	y			y
Aedes albopictus	1	646.275	615.135	1261.41	y			y
Aedes albopictus	1	1.35533e+06	440.76	1.35577e+06	y			y
Aedes albopictus	1	1.97505e+06	571109	2.54616e+06	y			y
Aedes albopictus	1	930.23	578.311	1508.54	y			y
Aedes albopictus	1	82208.9	nd	82208.9	y			n
Aedes albopictus	1	4.22016e+06	1.23547e+06	5.45562e+06	y			y
Aedes albopictus	1	1072.14	380.067	1452.21	y			y
Aedes albopictus	1	4.95486e+06	139790	5.09465e+06	y			y
Aedes albopictus	1	1.59128e+06	1176.15	1.59246e+06	y			y
Aedes albopictus	1	3.77635e+06	429930	4.20628e+06	y			y
Aedes albopictus	1	1.14012e+07	3061.98	1.14043e+07	y			y
Aedes albopictus	1	5.81748e+06	3.73002e+06	9.5475e+06	y			y
Aedes albopictus	1	387.171	1020.48	1407.65	y			y
Aedes albopictus	1	557180	nd	557180	y			n
Aedes albopictus	2	nd	687.427	687.427	y		1	only Thorax		0.916667
Aedes albopictus	2	4.14247e+07	1039.55	4.14257e+07	y			y
Aedes albopictus	2	2.9501e+06	nd	2.9501e+06	y			n
Aedes albopictus	2	4.16812e+07	3943.84	4.16851e+07	y			y
Aedes albopictus	2	5.23761e+07	3.59439e+06	5.59705e+07	y			y
Aedes albopictus	2	1.92676e+07	7.26519e+06	2.65328e+07	y			y
Aedes albopictus	2	1.37216e+06	4716.99	1.37688e+06	y			y
Aedes albopictus	2	2.37672e+07	7.44682e+06	3.12141e+07	y			y
Aedes albopictus	2	5.78168e+06	1.74566e+06	7.52735e+06	y			y
Aedes albopictus	2	4.32566e+06	nd	4.32566e+06	y			n
Aedes albopictus	2	9.01734e+06	2.65621e+06	1.16735e+07	y			y
Aedes albopictus	2	6.11198e+06	234785	6.34677e+06	y			y
Aedes albopictus	2	1.39773e+07	3550.95	1.39808e+07	y			y
Aedes albopictus	2	4.51639e+07	1.81142e+07	6.32781e+07	y			y
Aedes albopictus	2	5369.87	11474	16843.8	y			y
Aedes albopictus	2	8584.44	7221.82	15806.3	y			y
Aedes albopictus	2	1.32227e+06	19034.7	1.34131e+06	y			y
Aedes albopictus	2	14870	7540.72	22410.7	y			y
Aedes albopictus	2	6.30357e+06	1266.59	6.30484e+06	y			y
Aedes albopictus	2	924.505	879.958	1804.46	y			y
Aedes albopictus	2	1.09867e+07	1.83404e+06	1.28207e+07	y			y
Aedes albopictus	2	2.49704e+07	471641	2.54421e+07	y			y
Aedes albopictus	2	2.67249e+07	571109	2.7296e+07	y			y
Aedes albopictus	2	4.04143e+07	5.78168e+06	4.6196e+07	y			y
Aedes albopictus	2	7.53933e+06	7825.25	7.54715e+06	y			y
Aedes albopictus	3	nd	nd	nd	n		0.96			0.625
Aedes albopictus	3	3.27627e+06	nd	3.27627e+06	y			n
Aedes albopictus	3	378892	nd	378892	y			n
Aedes albopictus	3	4.32793e+06	nd	4.32793e+06	y			n
Aedes albopictus	3	4.96674e+06	258032	5.22477e+06	y			y
Aedes albopictus	3	857719	293563	1.15128e+06	y			y
Aedes albopictus	3	162748	nd	162748	y			n
Aedes albopictus	3	2.16972e+06	681180	2.8509e+06	y			y
Aedes albopictus	3	1.19238e+06	88418.3	1.2808e+06	y			y
Aedes albopictus	3	1.80412e+06	nd	1.80412e+06	y			n
Aedes albopictus	3	1.53359e+06	119338	1.65293e+06	y			y
Aedes albopictus	3	1.05509e+06	26656.3	1.08175e+06	y			y
Aedes albopictus	3	1.50237e+06	nd	1.50237e+06	y			n
Aedes albopictus	3	5.97293e+06	1.25791e+06	7.23083e+06	y			y
Aedes albopictus	3	489.579	788.873	1278.45	y			y
Aedes albopictus	3	784.697	389.621	1174.32	y			y
Aedes albopictus	3	133871	1390.39	135262	y			y
Aedes albopictus	3	865.571	1195.03	2060.6	y			y
Aedes albopictus	3	780896	nd	780896	y			n
Aedes albopictus	3	246.946	nd	246.946	y			n
Aedes albopictus	3	1.68307e+06	185146	1.86821e+06	y			y
Aedes albopictus	3	1.82022e+06	45064.5	1.86528e+06	y			y
Aedes albopictus	3	1.373e+06	27870.2	1.40087e+06	y			y
Aedes albopictus	3	170129	1.30529e+06	1.47542e+06	y			y
Aedes albopictus	3	423720	nd	423720	y			n
Aedes malayensis	1	1.84528e+07	9.01734e+06	2.74701e+07	y	0.973333	1	y	0.985915	1
Aedes malayensis	1	959.389	1389.47	2348.86	y			y
Aedes malayensis	1	2.79067e+06	2.08789e+06	4.87856e+06	y			y
Aedes malayensis	1	1.42394e+06	1543.2	1.42548e+06	y			y
Aedes malayensis	1	1.97493e+07	1.6925e+07	3.66743e+07	y			y
Aedes malayensis	1	2.20703e+07	6.11198e+06	2.81823e+07	y			y
Aedes malayensis	1	3.13795e+06	1.60114e+06	4.73908e+06	y			y
Aedes malayensis	1	3.2968e+06	806955	4.10376e+06	y			y
Aedes malayensis	1	1.19792e+06	977140	2.17506e+06	y			y
Aedes malayensis	1	2.03696e+06	3.02385e+06	5.06081e+06	y			y
Aedes malayensis	1	3.13795e+06	2.06227e+06	5.20022e+06	y			y
Aedes malayensis	1	930057	618829	1.54889e+06	y			y
Aedes malayensis	1	350694	638227	988921	y			y
Aedes malayensis	1	1.03296e+06	691.683	1.03366e+06	y			y
Aedes malayensis	1	6.66369e+06	3.04257e+06	9.70626e+06	y			y
Aedes malayensis	1	2.62361e+06	507905	3.13152e+06	y			y
Aedes malayensis	1	1.69261e+06	168230	1.86084e+06	y			y
Aedes malayensis	1	5.11018e+06	924334	6.03451e+06	y			y
Aedes malayensis	1	2.59142e+06	1.34699e+06	3.93841e+06	y			y
Aedes malayensis	1	4.89407e+06	317713	5.21178e+06	y			y
Aedes malayensis	1	1.66145e+07	4.62958e+06	2.12441e+07	y			y
Aedes malayensis	1	3.4637e+06	1.64116e+06	5.10486e+06	y			y
Aedes malayensis	1	2.51266e+06	1.06534e+06	3.578e+06	y			y
Aedes malayensis	1	507905	252837	760742	y			y
Aedes malayensis	1	7.63298e+06	4.32566e+06	1.19586e+07	y			y
Aedes malayensis	2	2.08789e+06	435271	2.52316e+06	y		1	y		1
Aedes malayensis	2	1.29801e+06	4.14272e+06	5.44073e+06	y			y
Aedes malayensis	2	1.68219e+06	234785	1.91698e+06	y			y
Aedes malayensis	2	5.96292e+06	4.46125e+06	1.04242e+07	y			y
Aedes malayensis	2	7.44682e+06	2.33326e+06	9.78008e+06	y			y
Aedes malayensis	2	2.87815e+06	293213	3.17136e+06	y			y
Aedes malayensis	2	5.23793e+06	3.79974e+06	9.03767e+06	y			y
Aedes malayensis	2	3.79974e+06	1.01401e+06	4.81375e+06	y			y
Aedes malayensis	2	1.84539e+06	443407	2.2888e+06	y			y
Aedes malayensis	2	1.31413e+06	3.31722e+06	4.63135e+06	y			y
Aedes malayensis	2	342141	700.276	342841	y			y
Aedes malayensis	2	5.14182e+06	3.35842e+06	8.50025e+06	y			y
Aedes malayensis	2	3.06141e+06	1014.2	3.06243e+06	y			y
Aedes malayensis	2	3.73002e+06	1.18322e+06	4.91323e+06	y			y
Aedes malayensis	2	650157	527069	1.17723e+06	y			y
Aedes malayensis	2	6.70495e+06	3.94311e+06	1.06481e+07	y			y
Aedes malayensis	2	3.55029e+06	416863	3.96715e+06	y			y
Aedes malayensis	2	4.57278e+06	912992	5.48577e+06	y			y
Aedes malayensis	2	7.31018e+06	1.59128e+06	8.90146e+06	y			y
Aedes malayensis	2	6.38188e+06	3.40014e+06	9.78202e+06	y			y
Aedes malayensis	2	758648	1.15436e+06	1.91301e+06	y			y
Aedes malayensis	2	350694	2.36224e+06	2.71294e+06	y			y
Aedes malayensis	2	896240	801989	1.69823e+06	y			y
Aedes malayensis	2	1.45055e+06	977140	2.42769e+06	y			y
Aedes malayensis	2	465854	422042	887896	y			y
Aedes malayensis	3	nd	1692.92	1692.92	y		0.92	only Thorax		0.952381
Aedes malayensis	3	7.26519e+06	4247.07	7.26944e+06	y			y
Aedes malayensis	3	1.00151e+07	165143	1.01802e+07	y			y
Aedes malayensis	3	4.86395e+06	3024.41	4.86697e+06	y			y
Aedes malayensis	3	nd	nd	nd	n
Aedes malayensis	3	394335	1505.57	395841	y			y
Aedes malayensis	3	1.55238e+07	4.37912e+07	5.9315e+07	y			y
Aedes malayensis	3	7045.68	646.275	7691.96	y			y
Aedes malayensis	3	622.776	483.521	1106.3	y			y
Aedes malayensis	3	nd	1533.71	1533.71	y			only Thorax
Aedes malayensis	3	6.58192e+06	7221.82	6.58915e+06	y			y
Aedes malayensis	3	1282.32	nd	1282.32	y			n
Aedes malayensis	3	3.73002e+06	1258.79	3.73128e+06	y			y
Aedes malayensis	3	nd	nd	nd	n
Aedes malayensis	3	7.26519e+06	4.95486e+06	1.22201e+07	y			y
Aedes malayensis	3	6.34221e+07	1.91502e+06	6.53371e+07	y			y
Aedes malayensis	3	3.57227e+06	6.54102e+07	6.89824e+07	y			y
Aedes malayensis	3	2.23445e+07	6.38148e+07	8.61593e+07	y			y
Aedes malayensis	3	2.23458e+06	4299.83	2.23888e+06	y			y
Aedes malayensis	3	1.48682e+06	1033.15	1.48785e+06	y			y
Aedes malayensis	3	1.12614e+07	4380.2	1.12657e+07	y			y
Aedes malayensis	3	581.892	930.23	1512.12	y			y
Aedes malayensis	3	3.44238e+06	1915.38	3.4443e+06	y			y
Aedes malayensis	3	5.23761e+07	7.53933e+06	5.99154e+07	y			y
Aedes malayensis	3	2.80795e+06	144172	2.95212e+06	y			y
		1693.1	3037.98
		879.85	5285.96
		2962.45	2597.49
		1851.64	2245.85
		1522.36	1088.27
		793.34	3715.81
		2872.68	2065.08
		1014.77	1664.92
		2816.98	1872.48
		767.152	3322.46
		2913.14	3674.46
		2171.72	2388.41
		848.43	3132.91
		2708.79	2708.79
		1488.67	1952.72
		1023.32	1674.26
		2547.12	909.886
		55.0172	3106.73
		2561.41	2456.16
		65.0713	2686.16
		1596.51	1217.11
		1106.69	3503.82
		2754.64	2626.71
		995.089	2945.92
		1419.54	3643.76
		1825.93	3426.28
		2575.78	1305.27
		1578.74	920.124
		2183.9	1407.68
		1338.55	1750.9
		1463.9	1046.48
		1000.67	45.7424
		282.607	3141.69
		4109.49	1488.67
		17.6714	52.9043
		33.0672	3021.03
		1196.86	55.0172
		35.3633	3484.27
		1904.17	2013.74
		63.6313	862.79
		61.7031	2111.81
		2497.73	811.294
		573.506	53.0525

## Sheet: Sup. Table 4B. CHIKV OI
Species	Replicate	Abdomen	Thorax	Total	Infection (y/n)	infection rate	IR per rep	Dissemination (y/n)	Dissemination rate (DR)	DR per rep
Aedes aegypti	1	nd	566.843	566.843	y	0.864865	0.8	only Thorax	0.78125	0.5
Aedes aegypti	1	445.806	531.924	977.731	y			y
Aedes aegypti	1	nd	nd	nd	n
Aedes aegypti	1	nd	604.055	604.055	y			only Thorax
Aedes aegypti	1	nd	495.642	495.642	y			only Thorax
Aedes aegypti	1	452.15	455.356	907.506	y			y
Aedes aegypti	1	nd	2200.63	2200.63	y			only Thorax
Aedes aegypti	1	nd	506.259	506.259	y			only Thorax
Aedes aegypti	1	nd	662.159	662.159	y			only Thorax
Aedes aegypti	1	nd	1601.33	1601.33	y			only Thorax
Aedes aegypti	1	421.309	587.224	1008.53	y			y
Aedes aegypti	1	455.356	nd	455.356	y			n
Aedes aegypti	1	nd	nd	nd	n
Aedes aegypti	1	nd	nd	nd	n
Aedes aegypti	1	nd	621.368	621.368	y			only Thorax
Aedes aegypti	1	nd	630.21	630.21	y			only Thorax
Aedes aegypti	1	458.584	506.259	964.843	y			y
Aedes aegypti	1	478.44	nd	478.44	y			n
Aedes aegypti	1	nd	nd	nd	n
Aedes aegypti	1	468.407	nd	468.407	y			n
Aedes aegypti	1	nd	445.806	445.806	y			only Thorax
Aedes aegypti	1	nd	639.178	639.178	y			only Thorax
Aedes aegypti	1	nd	643.709	643.709	y			only Thorax
Aedes aegypti	1	513.463	nd	513.463	y			n
Aedes aegypti	1	nd	nd	nd	n
Aedes aegypti	2	nd	736.181	736.181	y		0.88	only Thorax		0.888889
Aedes aegypti	2	5.64246e+07	5.37022e+07	1.10127e+08	y			y
Aedes aegypti	2	630.21	558.891	1189.1	y			y
Aedes aegypti	2	570.862	433.385	1004.25	y			y
Aedes aegypti	2	528.18	nd	528.18	y			n
Aedes aegypti	2	nd	520.769	520.769	y			only Thorax
Aedes aegypti	2	nd	nd	nd	n
Aedes aegypti	2	551.049	nd	551.049	y			n
Aedes aegypti	2	nd	nd	nd	n
Aedes aegypti	2	nd	8726.39	8726.39	y			only Thorax
Aedes aegypti	2	7.97247e+06	1.33527e+07	2.13251e+07	y			y
Aedes aegypti	2	630.21	671.581	1301.79	y			y
Aedes aegypti	2	599.802	2124.25	2724.05	y			y
Aedes aegypti	2	1.28048e+08	1.10393e+08	2.38441e+08	y			y
Aedes aegypti	2	648.273	1524.06	2172.34	y			y
Aedes aegypti	2	485.248	625.773	1111.02	y			y
Aedes aegypti	2	nd	1033.37	1033.37	y			only Thorax
Aedes aegypti	2	599.802	20085.2	20685	y			y
Aedes aegypti	2	517.103	676.343	1193.45	y			y
Aedes aegypti	2	nd	nd	nd	n
Aedes aegypti	2	2.22062e+07	3.03021e+07	5.25082e+07	y			y
Aedes aegypti	2	922.922	639.178	1562.1	y			y
Aedes aegypti	2	3.85101e+06	962.884	3.85197e+06	y			y
Aedes aegypti	2	539.493	520.769	1060.26	y			y
Aedes aegypti	2	562.853	485.248	1048.1	y			y
Aedes aegypti	3	nd	455.356	455.356	y		0.916667	only Thorax		0.833333
Aedes aegypti	3	nd	583.09	583.09	y			only Thorax
Aedes aegypti	3	nd	nd	nd	n
Aedes aegypti	3	nd	513.463	513.463	y			only Thorax
Aedes aegypti	3	nd	448.967	448.967	y			only Thorax
Aedes aegypti	3	nd	415.398	415.398	y			only Thorax
Aedes aegypti	3	nd	421.309	421.309	y			only Thorax
Aedes aegypti	3	nd	531.924	531.924	y			only Thorax
Aedes aegypti	3	nd	639.178	639.178	y			only Thorax
Aedes aegypti	3	nd	nd	nd	n
Aedes aegypti	3	7.97247e+06	6.27323e+07	7.07047e+07	y			y
Aedes aegypti	3	818.477	6578.23	7396.7	y			y
Aedes aegypti	3	nd	9498.44	9498.44	y			only Thorax
Aedes aegypti	3	nd	762.65	762.65	y			only Thorax
Aedes aegypti	3	nd	488.688	488.688	y			only Thorax
Aedes aegypti	3	nd	1173.5	1173.5	y			only Thorax
Aedes aegypti	3	nd	1545.75	1545.75	y			only Thorax
Aedes aegypti	3	nd	570.862	570.862	y			only Thorax
Aedes aegypti	3	643.709	nd	643.709	y			n
Aedes aegypti	3	nd	1313.93	1313.93	y			only Thorax
Aedes aegypti	3	nd	705.628	705.628	y			only Thorax
Aedes aegypti	3	1.13501e+07	1.68584e+07	2.82085e+07	y			y
Aedes aegypti	3	2312.19	492.153	2804.34	y			y
Aedes aegypti	3	4.59492e+06	39574.7	4.63449e+06	y			y
Aedes albopictus	1	nd	4588.11	4588.11	y	0.761905	0.789474	only Thorax	0.645161	0.5
Aedes albopictus	1	630.21	424.296	1054.51	y			y
Aedes albopictus	1	1207.13	nd	1207.13	y			n
Aedes albopictus	1	nd	471.728	471.728	y			only Thorax
Aedes albopictus	1	nd	nd	nd	n
Aedes albopictus	1	591.387	nd	591.387	y			n
Aedes albopictus	1	nd	nd	nd	n
Aedes albopictus	1	nd	608.337	608.337	y			only Thorax
Aedes albopictus	1	nd	604.055	604.055	y			only Thorax
Aedes albopictus	1	436.457	662.159	1098.62	y			y
Aedes albopictus	1	nd	nd	nd	n
Aedes albopictus	1	409.57	nd	409.57	y			n
Aedes albopictus	1	nd	415.398	415.398	y			only Thorax
Aedes albopictus	1	495.642	nd	495.642	y			n
Aedes albopictus	1	625.773	666.853	1292.63	y			y
Aedes albopictus	1	517.103	409.57	926.674	y			y
Aedes albopictus	1	nd	445.806	445.806	y			only Thorax
Aedes albopictus	1	nd	452.15	452.15	y			only Thorax
Aedes albopictus	1	nd	nd	nd	n
Aedes albopictus	2	403.824	nd	403.824	y		0.64	n		0.545455
Aedes albopictus	2	nd	nd	nd	n
Aedes albopictus	2	nd	nd	nd	n
Aedes albopictus	2	528.18	nd	528.18	y			n
Aedes albopictus	2	nd	430.334	430.334	y			only Thorax
Aedes albopictus	2	nd	nd	nd	n
Aedes albopictus	2	700.66	nd	700.66	y			n
Aedes albopictus	2	nd	nd	nd	n
Aedes albopictus	2	492.153	nd	492.153	y			n
Aedes albopictus	2	418.343	nd	418.343	y			n
Aedes albopictus	2	nd	543.318	543.318	y			only Thorax
Aedes albopictus	2	513.463	442.668	956.131	y			y
Aedes albopictus	2	nd	nd	nd	n
Aedes albopictus	2	468.407	547.17	1015.58	y			y
Aedes albopictus	2	nd	nd	nd	n
Aedes albopictus	2	nd	535.695	535.695	y			only Thorax
Aedes albopictus	2	nd	nd	nd	n
Aedes albopictus	2	475.072	495.642	970.714	y			y
Aedes albopictus	2	nd	499.156	499.156	y			only Thorax
Aedes albopictus	2	nd	nd	nd	n
Aedes albopictus	2	528.18	461.835	990.015	y			y
Aedes albopictus	2	nd	nd	nd	n
Aedes albopictus	2	nd	884.619	884.619	y			only Thorax
Aedes albopictus	2	461.835	578.985	1040.82	y			y
Aedes albopictus	2	539.493	433.385	972.878	y			y
Aedes albopictus	3	485.248	nd	485.248	y		0.894737	n		0.833333
Aedes albopictus	3	nd	790.07	790.07	y			only Thorax
Aedes albopictus	3	6.22598e+06	2.23636e+07	2.85896e+07	y			y
Aedes albopictus	3	nd	8543.39	8543.39	y			only Thorax
Aedes albopictus	3	1440.32	4460.27	5900.59	y			y
Aedes albopictus	3	950784	1332.63	952117	y			y
Aedes albopictus	3	790.07	1165.24	1955.31	y			y
Aedes albopictus	3	662.159	1132.77	1794.93	y			y
Aedes albopictus	3	nd	630.21	630.21	y			only Thorax
Aedes albopictus	3	nd	1259.4	1259.4	y			only Thorax
Aedes albopictus	3	506.259	nd	506.259	y			n
Aedes albopictus	3	421.309	1268.33	1689.64	y			y
Aedes albopictus	3	nd	nd	nd	n
Aedes albopictus	3	4.86209e+06	520.769	4.86261e+06	y			y
Aedes albopictus	3	513.463	806.994	1320.46	y			y
Aedes albopictus	3	12162.9	1.61507e+06	1.62724e+06	y			y
Aedes albopictus	3	nd	nd	nd	n
Aedes albopictus	3	nd	872.208	872.208	y			only Thorax
Aedes albopictus	3	9999999	1624.11	1.00016e+07	y			y
Aedes malayensis	1	1.00656e+07	1.80925e+07	2.81581e+07	y	0.942857	0.92	y	0.854167	0.692308
Aedes malayensis	1	nd	83094.5	83094.5	y			only Thorax
Aedes malayensis	1	nd	468.407	468.407	y			only Thorax
Aedes malayensis	1	1.20041e+06	nd	1.20041e+06	y			n
Aedes malayensis	1	418.343	nd	418.343	y			n
Aedes malayensis	1	652.869	1190.2	1843.06	y			y
Aedes malayensis	1	2.94578e+07	4.76248e+07	7.70826e+07	y			y
Aedes malayensis	1	nd	nd	nd	n
Aedes malayensis	1	4366.73	583.09	4949.82	y			y
Aedes malayensis	1	nd	681.138	681.138	y			only Thorax
Aedes malayensis	1	nd	1165.24	1165.24	y			only Thorax
Aedes malayensis	1	nd	1.66301e+08	1.66301e+08	y			only Thorax
Aedes malayensis	1	nd	1241.73	1241.73	y			only Thorax
Aedes malayensis	1	2.30046e+07	7.17085e+06	3.01754e+07	y			y
Aedes malayensis	1	612.65	nd	612.65	y			n
Aedes malayensis	1	485.248	859.971	1345.22	y			y
Aedes malayensis	1	836.009	nd	836.009	y			n
Aedes malayensis	1	2.46764e+06	7.86062e+06	1.03283e+07	y			y
Aedes malayensis	1		3155.16	3155.16	y			y
Aedes malayensis	1	3.71919e+07	5.60274e+07	9.32193e+07	y			y
Aedes malayensis	1	741.4	741.4	1482.8	y			y
Aedes malayensis	1	nd	nd	nd	n
Aedes malayensis	1	nd	566.843	566.843	y			only Thorax
Aedes malayensis	1	nd	524.461	524.461	y			only Thorax
Aedes malayensis	1	nd	471.728	471.728	y			only Thorax
Aedes malayensis	2	8.73935e+06	nd	8.73935e+06	y		0.92	n		0.8125
Aedes malayensis	2	409.57	nd	409.57	y			n
Aedes malayensis	2	1.54881e+07	184617	1.56727e+07	y			y
Aedes malayensis	2	nd	741.4	741.4	y			only Thorax
Aedes malayensis	2	nd	488.688	488.688	y			only Thorax
Aedes malayensis	2	nd	3.02871e+06	3.02871e+06	y			only Thorax
Aedes malayensis	2	1.88665e+06	1.26127e+06	3.14792e+06	y			y
Aedes malayensis	2	2.90445e+07	2.98769e+07	5.89214e+07	y			y
Aedes malayensis	2	1011.7	226594	227606	y			y
Aedes malayensis	2	468.407	nd	468.407	y			n
Aedes malayensis	2	nd	455.356	455.356	y			only Thorax
Aedes malayensis	2	nd	409.57	409.57	y			only Thorax
Aedes malayensis	2	nd	nd	nd	n
Aedes malayensis	2	nd	nd	nd	n
Aedes malayensis	2	475.072	969.71	1444.78	y			y
Aedes malayensis	2	4.59719e+07	1.10393e+08	1.56365e+08	y			y
Aedes malayensis	2	1.64967e+06	558.891	1.65023e+06	y			y
Aedes malayensis	2	nd	424.296	424.296	y			only Thorax
Aedes malayensis	2	461.835	471.728	933.563	y			y
Aedes malayensis	2	nd	562.853	562.853	y			only Thorax
Aedes malayensis	2	509.848	2.68729e+07	2.68734e+07	y			y
Aedes malayensis	2	1.08791e+07	2.14355e+07	3.23145e+07	y			y
Aedes malayensis	3	4.96624e+06	676.343	4.96691e+06	y		1	y		1
Aedes malayensis	3	3.09511e+07	1.13557e+08	1.44508e+08	y			y
Aedes malayensis	3	3002.93	949.375	3952.3	y			y
Aedes malayensis	3	4.22144e+06	2.92504e+07	3.34718e+07	y			y
Aedes malayensis	3	2.46764e+06	3.22753e+06	5.69517e+06	y			y
Aedes malayensis	3	7.27649e+07	3.1186e+08	3.84625e+08	y			y
Aedes malayensis	3	15685.2	46229.2	61914.4	y			y
Aedes malayensis	3	1.4637e+07	9.72111e+07	1.11848e+08	y			y
Aedes malayensis	3	736.181	2607.25	3343.43	y			y
Aedes malayensis	3	1055.5	736.181	1791.68	y			y
Aedes malayensis	3	390387	1.05759e+07	1.09663e+07	y			y
Aedes malayensis	3	1109.01	751.95	1860.96	y			y
Aedes malayensis	3	700.66	1286.38	1987.04	y			y
Aedes malayensis	3	6.35935e+06	5.40562e+06	1.1765e+07	y			y
Aedes malayensis	3	700.66	1078.11	1778.77	y			y
Aedes malayensis	3	604.055	558.891	1162.95	y			y
Aedes malayensis	3	nd	41288.2	41288.2	y			only Thorax
Aedes malayensis	3	2.38317e+07	4.93372e+07	7.31689e+07	y			y
Aedes malayensis	3	2.0986e+07	6.27323e+07	8.37182e+07	y			y
Aedes malayensis	3	2.90445e+07	4.22352e+07	7.12797e+07	y			y
Aedes malayensis	3	1190.2	1259.4	2449.59	y			y
Aedes malayensis	3	648.273	983.509	1631.78	y			y
Aedes malayensis	3	535.695	1400.19	1935.88	y			y
