# Supplementary material for: Peridomestic Aedes malayensis and Aedes albopictus are capable vectors of arboviruses in cities
Source: PLoS Negl Trop Dis. 2017 Jun 26;11(6):e0005667. doi: 10.1371/journal.pntd.0005667 (PMC5501678; doi:10.1371/journal.pntd.0005667)
Supplement: S5 Table — Infection rate and viral genome copy number for Ae. malayensis injected with saliva collected from DENV- (A) or CHIKV- (B) infected Ae. malayensis. nd: not detected. (XLSX) [file pntd.0005667.s006.xlsx]

## Sheet: Sup. Table 5A. DENV saliva
	Saliva-collected mosquitoes	Saliva-injected mosquitoes
sample number	Viral genome copies per mosquito	Viral genome copies per mosquito	Infection rate (%)	Mean viral genome copies per mosquito
1	4400000	4600	60	21000	4030525
		38000
		21000
		nd
		nd
2	18000000	720	60	1100
		nd
		700
		2000
		nd
3	4500000	6800000	100	16000000
		16000000
		19000000
		13000000
		23000000
4	9100000	1400	60	100000
		2700
		nd
		nd
		310000
5	6600000	nd	0	nd
		nd
		nd
		nd
		nd

## Sheet: Sup. Table 5B. CHIKV saliva
	Saliva-collected mosquitoes	Saliva-injected mosquitoes
Repeat	Viral genome copies per mosquito	Viral genome copies per mosquito	Infection rate	Mean viral genome copies per mosquito
1	126000000	118000000	100	137000000
		77800000
		188000000
		237000000
		66900000
2	116000000	nd	40	313000000
		186000000
		441000000
		nd
		nd
3	177000000	888	40	847
		nd
		nd
		nd
		807
4	51500000	nd	80	74300000
		121000000
		72000000
		31100000
		73500000
5	143000000	229000000	100	109000000
		66600000
		108000000
		179000000
		56800000
