# Supplementary material for: Peridomestic Aedes malayensis and Aedes albopictus are capable vectors of arboviruses in cities
Source: PLoS Negl Trop Dis. 2017 Jun 26;11(6):e0005667. doi: 10.1371/journal.pntd.0005667 (PMC5501678; doi:10.1371/journal.pntd.0005667)
Supplement: S6 Table — (XLSX) [file pntd.0005667.s007.xlsx]

## Sheet: Sheet1
Date (2013-07-22)	Week	Transect (A,B,C,D)	Point (1,2,3,4)	Trap Type	Genus	Species	# of females
2013-06-11	1	A	1	CDC	Aedes	albopictus	1
2013-06-11	1	A	3	MM	Aedes	albopictus	2
2013-06-11	1	A	4	BG	Aedes	albopictus	4
2013-06-11	1	C	1	CDC	Aedes	albopictus	4
2013-06-11	1	D	1	CDC	Aedes	albopictus	6
2013-06-11	1	C	3	MM	Aedes	albopictus	8
2013-06-11	1	B	4	MM	Aedes	albopictus	10
2013-06-11	1	B	3	BG	Aedes	albopictus	12
2013-06-11	1	D	3	BG	Aedes	albopictus	17
2013-06-11	1	C	2	BG	Aedes	albopictus	18
2013-06-11	1	D	2	MM	Aedes	albopictus	20
2013-06-11	1	B	1	CDC	Aedes	albopictus	23
2013-06-12	1	A	4	MM	Aedes	albopictus	1
2013-06-12	1	C	4	MM	Aedes	albopictus	1
2013-06-12	1	D	4	BG	Aedes	albopictus	2
2013-06-12	1	D	2	CDC	Aedes	albopictus	5
2013-06-12	1	A	1	BG	Aedes	albopictus	8
2013-06-12	1	C	3	BG	Aedes	albopictus	10
2013-06-12	1	B	1	MM	Aedes	albopictus	12
2013-06-12	1	B	2	CDC	Aedes	albopictus	16
2013-06-12	1	D	3	MM	Aedes	albopictus	20
2013-06-12	1	B	4	BG	Aedes	albopictus	23
2013-06-13	1	B	3	CDC	Aedes	albopictus	1
2013-06-13	1	A	1	MM	Aedes	albopictus	2
2013-06-13	1	C	1	MM	Aedes	albopictus	2
2013-06-13	1	C	3	CDC	Aedes	albopictus	2
2013-06-13	1	D	4	MM	Aedes	albopictus	2
2013-06-13	1	A	2	BG	Aedes	albopictus	3
2013-06-13	1	D	3	CDC	Aedes	albopictus	6
2013-06-13	1	B	2	MM	Aedes	albopictus	7
2013-06-13	1	B	1	BG	Aedes	albopictus	9
2013-06-13	1	C	4	BG	Aedes	albopictus	11
2013-06-13	1	D	1	BG	Aedes	albopictus	11
2013-06-14	1	B	3	MM	Aedes	albopictus	1
2013-06-14	1	A	3	BG	Aedes	albopictus	2
2013-06-14	1	A	2	MM	Aedes	albopictus	4
2013-06-14	1	B	4	CDC	Aedes	albopictus	6
2013-06-14	1	C	2	MM	Aedes	albopictus	8
2013-06-14	1	C	1	BG	Aedes	albopictus	10
2013-06-14	1	B	2	BG	Aedes	albopictus	12
2013-06-14	1	D	1	MM	Aedes	albopictus	23
2013-06-14	1	D	2	BG	Aedes	albopictus	24
2013-06-18	2	A	1	CDC	Aedes	albopictus	1
2013-06-18	2	C	1	CDC	Aedes	albopictus	1
2013-06-18	2	B	3	BG	Aedes	albopictus	2
2013-06-18	2	C	2	BG	Aedes	albopictus	3
2013-06-18	2	A	4	BG	Aedes	albopictus	5
2013-06-18	2	C	3	MM	Aedes	albopictus	5
2013-06-18	2	B	4	MM	Aedes	albopictus	13
2013-06-18	2	D	3	BG	Aedes	albopictus	28
2013-06-18	2	D	2	MM	Aedes	albopictus	36
2013-06-19	2	C	2	CDC	Aedes	albopictus	2
2013-06-19	2	A	2	CDC	Aedes	albopictus	3
2013-06-19	2	B	1	MM	Aedes	albopictus	3
2013-06-19	2	B	2	CDC	Aedes	albopictus	3
2013-06-19	2	D	3	MM	Aedes	albopictus	3
2013-06-19	2	A	1	BG	Aedes	albopictus	4
2013-06-19	2	A	4	MM	Aedes	albopictus	4
2013-06-19	2	C	3	BG	Aedes	albopictus	10
2013-06-19	2	D	4	BG	Aedes	albopictus	10
2013-06-19	2	B	4	BG	Aedes	albopictus	13
2013-06-19	2	D	2	CDC	Aedes	albopictus	15
2013-06-20	2	A	3	BG	Aedes	albopictus	1
2013-06-20	2	B	2	MM	Aedes	albopictus	1
2013-06-20	2	C	1	MM	Aedes	albopictus	1
2013-06-20	2	C	3	CDC	Aedes	albopictus	1
2013-06-20	2	A	2	BG	Aedes	albopictus	3
2013-06-20	2	B	3	CDC	Aedes	albopictus	3
2013-06-20	2	A	1	MM	Aedes	albopictus	4
2013-06-20	2	D	3	CDC	Aedes	albopictus	4
2013-06-20	2	D	4	MM	Aedes	albopictus	4
2013-06-20	2	D	1	BG	Aedes	albopictus	11
2013-06-20	2	C	4	BG	Aedes	albopictus	12
2013-06-20	2	B	1	BG	Aedes	albopictus	24
2013-06-21	2	A	2	MM	Aedes	albopictus	1
2013-06-21	2	D	4	CDC	Aedes	albopictus	1
2013-06-21	2	C	2	MM	Aedes	albopictus	2
2013-06-21	2	A	3	BG	Aedes	albopictus	3
2013-06-21	2	B	2	BG	Aedes	albopictus	4
2013-06-21	2	B	3	MM	Aedes	albopictus	4
2013-06-21	2	B	4	CDC	Aedes	albopictus	4
2013-06-21	2	C	3	CDC	Aedes	albopictus	4
2013-06-21	2	D	1	MM	Aedes	albopictus	7
2013-06-21	2	C	1	BG	Aedes	albopictus	11
2013-06-21	2	D	2	BG	Aedes	albopictus	15
2013-06-26	3	A	1	BG	Aedes	albopictus	2
2013-06-26	3	A	2	CDC	Aedes	albopictus	5
2013-06-26	3	B	1	MM	Aedes	albopictus	6
2013-06-26	3	C	3	BG	Aedes	albopictus	6
2013-06-26	3	D	2	CDC	Aedes	albopictus	7
2013-06-26	3	B	2	CDC	Aedes	albopictus	8
2013-06-26	3	D	4	BG	Aedes	albopictus	12
2013-06-26	3	B	4	BG	Aedes	albopictus	13
2013-06-26	3	D	3	MM	Aedes	albopictus	13
2013-06-27	3	A	1	MM	Aedes	albopictus	1
2013-06-27	3	A	2	BG	Aedes	albopictus	1
2013-06-27	3	A	3	CDC	Aedes	albopictus	1
2013-06-27	3	B	3	CDC	Aedes	albopictus	2
2013-06-27	3	D	4	MM	Aedes	albopictus	2
2013-06-27	3	C	1	MM	Aedes	albopictus	4
2013-06-27	3	C	3	CDC	Aedes	albopictus	6
2013-06-27	3	B	2	MM	Aedes	albopictus	9
2013-06-27	3	D	1	BG	Aedes	albopictus	11
2013-06-27	3	B	1	BG	Aedes	albopictus	13
2013-06-27	3	C	4	MM	Aedes	albopictus	14
2013-06-28	3	B	3	MM	Aedes	albopictus	1
2013-06-28	3	C	1	BG	Aedes	albopictus	2
2013-06-28	3	A	3	BG	Aedes	albopictus	3
2013-06-28	3	D	4	CDC	Aedes	albopictus	3
2013-06-28	3	A	2	MM	Aedes	albopictus	4
2013-06-28	3	C	2	MM	Aedes	albopictus	6
2013-06-28	3	B	4	CDC	Aedes	albopictus	7
2013-06-28	3	B	2	BG	Aedes	albopictus	14
2013-06-28	3	D	1	MM	Aedes	albopictus	26
2013-06-28	3	D	2	BG	Aedes	albopictus	29
2013-07-02	4	C	1	CDC	Aedes	albopictus	2
2013-07-02	4	B	1	CDC	Aedes	albopictus	4
2013-07-02	4	D	1	CDC	Aedes	albopictus	4
2013-07-02	4	B	4	MM	Aedes	albopictus	5
2013-07-02	4	B	3	BG	Aedes	albopictus	7
2013-07-02	4	C	2	BG	Aedes	albopictus	7
2013-07-02	4	C	3	MM	Aedes	albopictus	8
2013-07-02	4	D	2	MM	Aedes	albopictus	13
2013-07-02	4	D	3	BG	Aedes	albopictus	17
2013-07-03	4	A	1	BG	Aedes	albopictus	1
2013-07-03	4	C	2	CDC	Aedes	albopictus	1
2013-07-03	4	D	4	BG	Aedes	albopictus	1
2013-07-03	4	A	4	MM	Aedes	albopictus	2
2013-07-03	4	B	2	CDC	Aedes	albopictus	2
2013-07-03	4	D	2	CDC	Aedes	albopictus	2
2013-07-03	4	B	1	MM	Aedes	albopictus	4
2013-07-03	4	B	4	BG	Aedes	albopictus	4
2013-07-03	4	C	3	BG	Aedes	albopictus	4
2013-07-03	4	D	3	MM	Aedes	albopictus	4
2013-07-03	4	C	4	MM	Aedes	albopictus	5
2013-07-04	4	A	2	BG	Aedes	albopictus	1
2013-07-04	4	A	3	CDC	Aedes	albopictus	2
2013-07-04	4	A	1	MM	Aedes	albopictus	3
2013-07-04	4	B	3	CDC	Aedes	albopictus	4
2013-07-04	4	B	2	MM	Aedes	albopictus	5
2013-07-04	4	C	1	MM	Aedes	albopictus	5
2013-07-04	4	D	4	MM	Aedes	albopictus	8
2013-07-04	4	C	4	BG	Aedes	albopictus	9
2013-07-04	4	B	1	BG	Aedes	albopictus	14
2013-07-04	4	D	1	BG	Aedes	albopictus	50
2013-07-05	4	A	4	CDC	Aedes	albopictus	1
2013-07-05	4	D	4	CDC	Aedes	albopictus	1
2013-07-05	4	C	1	BG	Aedes	albopictus	2
2013-07-05	4	C	2	MM	Aedes	albopictus	2
2013-07-05	4	C	4	CDC	Aedes	albopictus	2
2013-07-05	4	D	2	BG	Aedes	albopictus	3
2013-07-05	4	B	2	BG	Aedes	albopictus	5
2013-07-05	4	D	1	MM	Aedes	albopictus	5
2013-07-09	5	B	1	CDC	Aedes	albopictus	1
2013-07-09	5	B	3	BG	Aedes	albopictus	1
2013-07-09	5	C	3	MM	Aedes	albopictus	1
2013-07-09	5	D	1	CDC	Aedes	albopictus	1
2013-07-09	5	D	3	BG	Aedes	albopictus	4
2013-07-09	5	D	2	MM	Aedes	albopictus	9
2013-07-10	5	D	2	CDC	Aedes	albopictus	1
2013-07-10	5	A	2	CDC	Aedes	albopictus	2
2013-07-10	5	B	4	BG	Aedes	albopictus	2
2013-07-10	5	C	2	CDC	Aedes	albopictus	2
2013-07-10	5	D	4	BG	Aedes	albopictus	3
2013-07-10	5	C	4	MM	Aedes	albopictus	4
2013-07-10	5	A	4	MM	Aedes	albopictus	5
2013-07-10	5	B	1	MM	Aedes	albopictus	5
2013-07-10	5	C	3	BG	Aedes	albopictus	5
2013-07-10	5	D	3	MM	Aedes	albopictus	5
2013-07-11	5	A	3	CDC	Aedes	albopictus	3
2013-07-11	5	C	4	BG	Aedes	albopictus	3
2013-07-11	5	A	2	BG	Aedes	albopictus	5
2013-07-11	5	B	2	MM	Aedes	albopictus	5
2013-07-11	5	B	1	BG	Aedes	albopictus	8
2013-07-11	5	D	1	BG	Aedes	albopictus	13
2013-07-12	5	C	4	CDC	Aedes	albopictus	1
2013-07-12	5	D	2	BG	Aedes	albopictus	1
2013-07-12	5	A	2	MM	Aedes	albopictus	2
2013-07-12	5	B	2	BG	Aedes	albopictus	2
2013-07-12	5	A	3	BG	Aedes	albopictus	3
2013-07-12	5	D	4	CDC	Aedes	albopictus	3
2013-07-12	5	B	3	MM	Aedes	albopictus	4
2013-07-12	5	B	4	CDC	Aedes	albopictus	4
2013-07-12	5	D	1	MM	Aedes	albopictus	4
2013-07-16	6	A	3	MM	Aedes	albopictus	2
2013-07-16	6	B	1	CDC	Aedes	albopictus	2
2013-07-16	6	A	4	BG	Aedes	albopictus	5
2013-07-16	6	C	3	MM	Aedes	albopictus	5
2013-07-16	6	B	4	MM	Aedes	albopictus	6
2013-07-16	6	D	2	MM	Aedes	albopictus	6
2013-07-16	6	D	3	BG	Aedes	albopictus	7
2013-07-17	6	A	1	BG	Aedes	albopictus	1
2013-07-17	6	A	2	CDC	Aedes	albopictus	1
2013-07-17	6	B	2	CDC	Aedes	albopictus	1
2013-07-17	6	C	3	BG	Aedes	albopictus	1
2013-07-17	6	C	2	CDC	Aedes	albopictus	2
2013-07-17	6	B	4	BG	Aedes	albopictus	4
2013-07-17	6	D	4	BG	Aedes	albopictus	4
2013-07-17	6	D	3	MM	Aedes	albopictus	5
2013-07-17	6	A	4	MM	Aedes	albopictus	6
2013-07-17	6	C	4	MM	Aedes	albopictus	6
2013-07-17	6	B	1	MM	Aedes	albopictus	7
2013-07-18	6	A	2	BG	Aedes	albopictus	1
2013-07-18	6	C	1	MM	Aedes	albopictus	1
2013-07-18	6	C	4	BG	Aedes	albopictus	1
2013-07-18	6	D	4	MM	Aedes	albopictus	1
2013-07-18	6	B	3	CDC	Aedes	albopictus	3
2013-07-18	6	B	2	MM	Aedes	albopictus	4
2013-07-18	6	B	1	BG	Aedes	albopictus	5
2013-07-18	6	D	1	BG	Aedes	albopictus	7
2013-07-19	6	B	4	CDC	Aedes	albopictus	1
2013-07-19	6	C	1	BG	Aedes	albopictus	1
2013-07-19	6	C	2	MM	Aedes	albopictus	1
2013-07-19	6	C	4	CDC	Aedes	albopictus	1
2013-07-19	6	A	3	BG	Aedes	albopictus	2
2013-07-19	6	A	4	CDC	Aedes	albopictus	4
2013-07-19	6	A	1	MM	Aedes	albopictus	5
2013-07-19	6	B	2	BG	Aedes	albopictus	5
2013-07-19	6	B	3	MM	Aedes	albopictus	5
2013-07-19	6	D	1	MM	Aedes	albopictus	6
2013-07-19	6	D	2	BG	Aedes	albopictus	9
2013-07-23	7	A	3	MM	Aedes	albopictus	1
2013-07-23	7	B	1	CDC	Aedes	albopictus	1
2013-07-23	7	B	3	BG	Aedes	albopictus	1
2013-07-23	7	C	1	CDC	Aedes	albopictus	1
2013-07-23	7	D	1	CDC	Aedes	albopictus	1
2013-07-23	7	D	3	BG	Aedes	albopictus	1
2013-07-23	7	C	3	MM	Aedes	albopictus	5
2013-07-23	7	C	2	BG	Aedes	albopictus	7
2013-07-23	7	D	2	MM	Aedes	albopictus	8
2013-07-23	7	B	4	MM	Aedes	albopictus	17
2013-07-24	7	B	2	CDC	Aedes	albopictus	1
2013-07-24	7	A	2	CDC	Aedes	albopictus	2
2013-07-24	7	C	3	BG	Aedes	albopictus	2
2013-07-24	7	C	4	MM	Aedes	albopictus	2
2013-07-24	7	D	2	CDC	Aedes	albopictus	5
2013-07-24	7	D	3	MM	Aedes	albopictus	8
2013-07-24	7	D	4	MM	Aedes	albopictus	11
2013-07-24	7	B	1	MM	Aedes	albopictus	12
2013-07-25	7	A	2	BG	Aedes	albopictus	1
2013-07-25	7	B	2	MM	Aedes	albopictus	1
2013-07-25	7	B	3	CDC	Aedes	albopictus	1
2013-07-25	7	C	4	BG	Aedes	albopictus	1
2013-07-25	7	D	3	CDC	Aedes	albopictus	1
2013-07-25	7	C	3	CDC	Aedes	albopictus	3
2013-07-25	7	C	1	MM	Aedes	albopictus	5
2013-07-25	7	D	1	BG	Aedes	albopictus	6
2013-07-25	7	D	4	MM	Aedes	albopictus	8
2013-07-25	7	B	1	BG	Aedes	albopictus	14
2013-07-26	7	A	3	BG	Aedes	albopictus	2
2013-07-26	7	B	4	CDC	Aedes	albopictus	2
2013-07-26	7	C	1	BG	Aedes	albopictus	2
2013-07-26	7	C	2	MM	Aedes	albopictus	2
2013-07-26	7	C	4	CDC	Aedes	albopictus	2
2013-07-26	7	D	4	CDC	Aedes	albopictus	2
2013-07-26	7	B	2	BG	Aedes	albopictus	3
2013-07-26	7	D	1	MM	Aedes	albopictus	5
2013-07-26	7	D	2	BG	Aedes	albopictus	14
2013-07-30	8	A	4	BG	Aedes	albopictus	1
2013-07-30	8	B	3	BG	Aedes	albopictus	1
2013-07-30	8	B	4	MM	Aedes	albopictus	3
2013-07-30	8	C	1	CDC	Aedes	albopictus	4
2013-07-30	8	D	2	MM	Aedes	albopictus	7
2013-07-31	8	B	2	CDC	Aedes	albopictus	1
2013-07-31	8	C	3	BG	Aedes	albopictus	1
2013-07-31	8	A	2	CDC	Aedes	albopictus	2
2013-07-31	8	B	4	BG	Aedes	albopictus	2
2013-07-31	8	D	2	CDC	Aedes	albopictus	2
2013-07-31	8	A	1	BG	Aedes	albopictus	3
2013-07-31	8	A	4	MM	Aedes	albopictus	3
2013-07-31	8	D	4	BG	Aedes	albopictus	3
2013-07-31	8	B	1	MM	Aedes	albopictus	5
2013-07-31	8	D	3	MM	Aedes	albopictus	6
2013-08-01	8	A	3	CDC	Aedes	albopictus	1
2013-08-01	8	B	3	CDC	Aedes	albopictus	1
2013-08-01	8	C	1	MM	Aedes	albopictus	1
2013-08-01	8	A	1	MM	Aedes	albopictus	2
2013-08-01	8	C	4	BG	Aedes	albopictus	2
2013-08-01	8	C	3	CDC	Aedes	albopictus	3
2013-08-01	8	D	4	MM	Aedes	albopictus	3
2013-08-01	8	B	2	MM	Aedes	albopictus	5
2013-08-01	8	D	1	BG	Aedes	albopictus	6
2013-08-01	8	A	2	BG	Aedes	albopictus	7
2013-08-01	8	B	1	BG	Aedes	albopictus	22
2013-08-02	8	A	2	MM	Aedes	albopictus	1
2013-08-02	8	C	4	CDC	Aedes	albopictus	1
2013-08-02	8	D	4	CDC	Aedes	albopictus	1
2013-08-02	8	B	3	MM	Aedes	albopictus	2
2013-08-02	8	D	1	MM	Aedes	albopictus	2
2013-08-02	8	C	2	MM	Aedes	albopictus	3
2013-08-02	8	D	2	BG	Aedes	albopictus	4
2013-08-02	8	A	3	BG	Aedes	albopictus	5
2013-08-02	8	B	2	BG	Aedes	albopictus	6
2013-08-02	8	C	1	BG	Aedes	albopictus	6
2013-08-13	9	A	4	BG	Aedes	albopictus	1
2013-08-13	9	B	3	BG	Aedes	albopictus	2
2013-08-13	9	B	4	MM	Aedes	albopictus	2
2013-08-13	9	A	3	MM	Aedes	albopictus	3
2013-08-13	9	C	3	MM	Aedes	albopictus	3
2013-08-13	9	D	3	BG	Aedes	albopictus	6
2013-08-13	9	D	1	CDC	Aedes	albopictus	8
2013-08-13	9	D	2	MM	Aedes	albopictus	9
2013-08-13	9	C	1	CDC	Aedes	albopictus	15
2013-08-13	9	B	1	CDC	Aedes	albopictus	20
2013-08-13	9	C	2	BG	Aedes	albopictus	21
2013-08-14	9	B	2	CDC	Aedes	albopictus	1
2013-08-14	9	B	4	BG	Aedes	albopictus	1
2013-08-14	9	C	4	MM	Aedes	albopictus	1
2013-08-14	9	C	3	BG	Aedes	albopictus	2
2013-08-14	9	D	4	BG	Aedes	albopictus	2
2013-08-14	9	A	1	BG	Aedes	albopictus	3
2013-08-14	9	A	4	MM	Aedes	albopictus	3
2013-08-14	9	D	2	CDC	Aedes	albopictus	3
2013-08-14	9	D	3	MM	Aedes	albopictus	8
2013-08-14	9	B	1	MM	Aedes	albopictus	21
2013-08-15	9	A	1	MM	Aedes	albopictus	1
2013-08-15	9	A	2	BG	Aedes	albopictus	1
2013-08-15	9	D	4	MM	Aedes	albopictus	3
2013-08-15	9	D	3	CDC	Aedes	albopictus	4
2013-08-15	9	C	1	MM	Aedes	albopictus	5
2013-08-15	9	B	2	MM	Aedes	albopictus	14
2013-08-15	9	B	1	BG	Aedes	albopictus	19
2013-08-16	9	B	4	CDC	Aedes	albopictus	1
2013-08-16	9	C	4	CDC	Aedes	albopictus	1
2013-08-16	9	D	4	CDC	Aedes	albopictus	2
2013-08-16	9	A	3	BG	Aedes	albopictus	3
2013-08-16	9	A	2	MM	Aedes	albopictus	5
2013-08-16	9	B	3	MM	Aedes	albopictus	7
2013-08-16	9	C	2	MM	Aedes	albopictus	11
2013-08-16	9	D	2	BG	Aedes	albopictus	14
2013-08-16	9	D	1	MM	Aedes	albopictus	15
2013-08-16	9	C	1	BG	Aedes	albopictus	19
2013-08-16	9	B	2	BG	Aedes	albopictus	27
2013-08-20	10	C	1	CDC	Aedes	albopictus	1
2013-08-20	10	A	3	MM	Aedes	albopictus	2
2013-08-20	10	A	4	BG	Aedes	albopictus	2
2013-08-20	10	B	4	MM	Aedes	albopictus	3
2013-08-20	10	C	2	BG	Aedes	albopictus	3
2013-08-20	10	D	2	MM	Aedes	albopictus	3
2013-08-20	10	C	3	MM	Aedes	albopictus	4
2013-08-20	10	D	3	BG	Aedes	albopictus	9
2013-08-21	10	B	2	CDC	Aedes	albopictus	1
2013-08-21	10	D	4	BG	Aedes	albopictus	1
2013-08-21	10	C	2	CDC	Aedes	albopictus	2
2013-08-21	10	D	2	CDC	Aedes	albopictus	2
2013-08-21	10	A	4	MM	Aedes	albopictus	3
2013-08-21	10	A	1	BG	Aedes	albopictus	5
2013-08-21	10	B	4	BG	Aedes	albopictus	6
2013-08-21	10	B	1	MM	Aedes	albopictus	7
2013-08-21	10	D	3	MM	Aedes	albopictus	8
2013-08-21	10	C	4	MM	Aedes	albopictus	14
2013-08-22	10	A	2	BG	Aedes	albopictus	1
2013-08-22	10	A	3	CDC	Aedes	albopictus	1
2013-08-22	10	B	3	CDC	Aedes	albopictus	1
2013-08-22	10	D	3	CDC	Aedes	albopictus	2
2013-08-22	10	A	1	MM	Aedes	albopictus	4
2013-08-22	10	B	2	MM	Aedes	albopictus	7
2013-08-22	10	C	1	MM	Aedes	albopictus	12
2013-08-22	10	C	4	BG	Aedes	albopictus	12
2013-08-22	10	D	1	BG	Aedes	albopictus	13
2013-08-22	10	D	4	MM	Aedes	albopictus	15
2013-08-22	10	B	1	BG	Aedes	albopictus	21
2013-08-23	10	A	2	MM	Aedes	albopictus	1
2013-08-23	10	A	4	CDC	Aedes	albopictus	1
2013-08-23	10	D	4	CDC	Aedes	albopictus	2
2013-08-23	10	C	4	CDC	Aedes	albopictus	3
2013-08-23	10	B	4	CDC	Aedes	albopictus	8
2013-08-23	10	C	2	MM	Aedes	albopictus	10
2013-08-23	10	D	2	BG	Aedes	albopictus	16
2013-08-23	10	D	1	MM	Aedes	albopictus	21
2013-08-23	10	B	3	MM	Aedes	albopictus	23
2013-08-23	10	C	1	BG	Aedes	albopictus	34
2013-08-23	10	B	2	BG	Aedes	albopictus	63
2013-08-27	11	A	4	BG	Aedes	albopictus	1
2013-08-27	11	C	2	BG	Aedes	albopictus	1
2013-08-27	11	D	1	CDC	Aedes	albopictus	1
2013-08-27	11	B	1	CDC	Aedes	albopictus	2
2013-08-27	11	B	3	BG	Aedes	albopictus	2
2013-08-27	11	C	3	MM	Aedes	albopictus	2
2013-08-27	11	B	4	MM	Aedes	albopictus	3
2013-08-27	11	D	3	BG	Aedes	albopictus	5
2013-08-27	11	D	2	MM	Aedes	albopictus	10
2013-08-28	11	B	4	BG	Aedes	albopictus	1
2013-08-28	11	C	2	CDC	Aedes	albopictus	1
2013-08-28	11	C	4	MM	Aedes	albopictus	1
2013-08-28	11	D	2	CDC	Aedes	albopictus	1
2013-08-28	11	A	4	MM	Aedes	albopictus	2
2013-08-28	11	C	3	BG	Aedes	albopictus	2
2013-08-28	11	A	2	CDC	Aedes	albopictus	3
2013-08-28	11	D	3	MM	Aedes	albopictus	3
2013-08-28	11	A	1	BG	Aedes	albopictus	4
2013-08-28	11	D	4	BG	Aedes	albopictus	5
2013-08-28	11	B	2	CDC	Aedes	albopictus	8
2013-08-28	11	B	1	MM	Aedes	albopictus	30
2013-08-29	11	A	1	MM	Aedes	albopictus	1
2013-08-29	11	A	2	BG	Aedes	albopictus	1
2013-08-29	11	B	3	CDC	Aedes	albopictus	1
2013-08-29	11	C	3	CDC	Aedes	albopictus	1
2013-08-29	11	C	4	BG	Aedes	albopictus	1
2013-08-29	11	D	4	MM	Aedes	albopictus	1
2013-08-29	11	B	1	BG	Aedes	albopictus	3
2013-08-29	11	D	1	BG	Aedes	albopictus	3
2013-08-29	11	B	2	MM	Aedes	albopictus	4
2013-08-30	11	A	2	MM	Aedes	albopictus	1
2013-08-30	11	B	4	CDC	Aedes	albopictus	1
2013-08-30	11	C	2	MM	Aedes	albopictus	1
2013-08-30	11	D	4	CDC	Aedes	albopictus	1
2013-08-30	11	A	3	BG	Aedes	albopictus	2
2013-08-30	11	C	4	CDC	Aedes	albopictus	2
2013-08-30	11	D	2	BG	Aedes	albopictus	4
2013-08-30	11	D	1	MM	Aedes	albopictus	7
2013-08-30	11	C	1	BG	Aedes	albopictus	9
2013-08-30	11	B	2	BG	Aedes	albopictus	10
2013-08-30	11	B	3	MM	Aedes	albopictus	12
2013-06-11	1	B	1	CDC	Aedes	malayensis	1
2013-06-11	1	B	4	MM	Aedes	malayensis	1
2013-06-11	1	C	2	BG	Aedes	malayensis	4
2013-06-12	1	D	2	CDC	Aedes	malayensis	1
2013-06-12	1	B	2	CDC	Aedes	malayensis	2
2013-06-12	1	C	3	BG	Aedes	malayensis	2
2013-06-12	1	B	4	BG	Aedes	malayensis	3
2013-06-13	1	B	1	BG	Aedes	malayensis	1
2013-06-13	1	A	3	CDC	Aedes	malayensis	2
2013-06-13	1	D	1	BG	Aedes	malayensis	3
2013-06-13	1	C	4	BG	Aedes	malayensis	5
2013-06-14	1	A	2	MM	Aedes	malayensis	1
2013-06-14	1	D	2	BG	Aedes	malayensis	1
2013-06-14	1	B	2	BG	Aedes	malayensis	2
2013-06-18	2	B	3	BG	Aedes	malayensis	1
2013-06-18	2	C	2	BG	Aedes	malayensis	1
2013-06-19	2	D	2	CDC	Aedes	malayensis	1
2013-06-19	2	B	4	BG	Aedes	malayensis	3
2013-06-19	2	D	4	BG	Aedes	malayensis	5
2013-06-20	2	C	4	BG	Aedes	malayensis	1
2013-06-20	2	D	1	BG	Aedes	malayensis	1
2013-06-20	2	A	2	BG	Aedes	malayensis	2
2013-06-21	2	C	2	MM	Aedes	malayensis	1
2013-06-26	3	D	3	MM	Aedes	malayensis	1
2013-06-26	3	D	4	BG	Aedes	malayensis	1
2013-06-26	3	B	4	BG	Aedes	malayensis	2
2013-06-27	3	C	1	MM	Aedes	malayensis	1
2013-06-28	3	B	4	CDC	Aedes	malayensis	1
2013-07-02	4	B	4	MM	Aedes	malayensis	1
2013-07-04	4	D	1	BG	Aedes	malayensis	1
2013-07-09	5	C	2	BG	Aedes	malayensis	6
2013-07-10	5	B	2	CDC	Aedes	malayensis	1
2013-07-10	5	D	2	CDC	Aedes	malayensis	1
2013-07-10	5	C	3	BG	Aedes	malayensis	5
2013-07-11	5	A	3	CDC	Aedes	malayensis	1
2013-07-11	5	B	1	BG	Aedes	malayensis	2
2013-07-11	5	D	1	BG	Aedes	malayensis	4
2013-07-12	5	A	4	CDC	Aedes	malayensis	1
2013-07-12	5	B	2	BG	Aedes	malayensis	1
2013-07-12	5	A	3	BG	Aedes	malayensis	2
2013-07-16	6	A	4	BG	Aedes	malayensis	1
2013-07-16	6	C	3	MM	Aedes	malayensis	1
2013-07-17	6	A	1	BG	Aedes	malayensis	1
2013-07-17	6	B	4	BG	Aedes	malayensis	1
2013-07-18	6	C	2	CDC	Aedes	malayensis	1
2013-07-18	6	D	1	BG	Aedes	malayensis	3
2013-07-19	6	C	4	CDC	Aedes	malayensis	1
2013-07-19	6	C	2	MM	Aedes	malayensis	6
2013-07-23	7	D	2	MM	Aedes	malayensis	1
2013-07-23	7	D	3	BG	Aedes	malayensis	1
2013-07-23	7	C	2	BG	Aedes	malayensis	6
2013-07-24	7	B	4	BG	Aedes	malayensis	1
2013-07-24	7	D	2	CDC	Aedes	malayensis	1
2013-07-24	7	C	2	CDC	Aedes	malayensis	2
2013-07-24	7	C	3	BG	Aedes	malayensis	2
2013-07-25	7	D	1	BG	Aedes	malayensis	1
2013-07-25	7	A	3	CDC	Aedes	malayensis	4
2013-07-26	7	A	3	BG	Aedes	malayensis	1
2013-07-30	8	A	4	BG	Aedes	malayensis	2
2013-07-30	8	B	1	CDC	Aedes	malayensis	2
2013-07-30	8	C	1	CDC	Aedes	malayensis	2
2013-07-30	8	D	3	BG	Aedes	malayensis	4
2013-07-31	8	C	3	BG	Aedes	malayensis	1
2013-07-31	8	D	2	CDC	Aedes	malayensis	1
2013-07-31	8	D	4	BG	Aedes	malayensis	3
2013-08-01	8	A	2	BG	Aedes	malayensis	1
2013-08-01	8	A	3	CDC	Aedes	malayensis	1
2013-08-01	8	B	3	CDC	Aedes	malayensis	1
2013-08-01	8	D	1	BG	Aedes	malayensis	1
2013-08-01	8	D	3	CDC	Aedes	malayensis	1
2013-08-02	8	C	1	BG	Aedes	malayensis	1
2013-08-02	8	D	4	CDC	Aedes	malayensis	1
2013-08-02	8	D	2	BG	Aedes	malayensis	2
2013-08-02	8	A	3	BG	Aedes	malayensis	3
2013-08-13	9	A	4	BG	Aedes	malayensis	1
2013-08-13	9	C	3	MM	Aedes	malayensis	1
2013-08-13	9	B	4	MM	Aedes	malayensis	2
2013-08-13	9	D	1	CDC	Aedes	malayensis	2
2013-08-13	9	D	2	MM	Aedes	malayensis	2
2013-08-13	9	D	3	BG	Aedes	malayensis	3
2013-08-13	9	C	2	BG	Aedes	malayensis	5
2013-08-14	9	B	2	CDC	Aedes	malayensis	1
2013-08-14	9	D	3	MM	Aedes	malayensis	1
2013-08-14	9	A	1	BG	Aedes	malayensis	3
2013-08-14	9	C	3	BG	Aedes	malayensis	3
2013-08-14	9	B	4	BG	Aedes	malayensis	10
2013-08-14	9	D	4	BG	Aedes	malayensis	11
2013-08-15	9	D	4	MM	Aedes	malayensis	1
2013-08-15	9	B	1	BG	Aedes	malayensis	2
2013-08-15	9	C	4	BG	Aedes	malayensis	2
2013-08-15	9	A	2	BG	Aedes	malayensis	6
2013-08-15	9	D	1	BG	Aedes	malayensis	6
2013-08-16	9	A	3	BG	Aedes	malayensis	1
2013-08-16	9	A	4	CDC	Aedes	malayensis	1
2013-08-16	9	D	4	CDC	Aedes	malayensis	1
2013-08-16	9	B	4	CDC	Aedes	malayensis	2
2013-08-16	9	C	4	CDC	Aedes	malayensis	2
2013-08-16	9	B	2	BG	Aedes	malayensis	4
2013-08-16	9	C	1	BG	Aedes	malayensis	19
2013-08-16	9	D	2	BG	Aedes	malayensis	20
2013-08-20	10	B	4	MM	Aedes	malayensis	1
2013-08-20	10	A	4	BG	Aedes	malayensis	2
2013-08-20	10	C	2	BG	Aedes	malayensis	9
2013-08-21	10	A	1	BG	Aedes	malayensis	1
2013-08-21	10	A	4	MM	Aedes	malayensis	1
2013-08-21	10	C	3	BG	Aedes	malayensis	1
2013-08-21	10	D	4	BG	Aedes	malayensis	2
2013-08-21	10	B	4	BG	Aedes	malayensis	4
2013-08-22	10	A	2	BG	Aedes	malayensis	1
2013-08-22	10	C	3	CDC	Aedes	malayensis	1
2013-08-22	10	D	4	MM	Aedes	malayensis	2
2013-08-22	10	D	1	BG	Aedes	malayensis	6
2013-08-22	10	B	1	BG	Aedes	malayensis	7
2013-08-22	10	C	4	BG	Aedes	malayensis	9
2013-08-23	10	A	3	BG	Aedes	malayensis	1
2013-08-23	10	B	2	BG	Aedes	malayensis	4
2013-08-23	10	D	4	CDC	Aedes	malayensis	10
2013-08-23	10	D	2	BG	Aedes	malayensis	12
2013-08-23	10	C	1	BG	Aedes	malayensis	15
2013-08-27	11	B	4	MM	Aedes	malayensis	1
2013-08-27	11	C	2	BG	Aedes	malayensis	4
2013-08-27	11	D	3	BG	Aedes	malayensis	8
2013-08-28	11	A	1	BG	Aedes	malayensis	1
2013-08-28	11	B	2	CDC	Aedes	malayensis	1
2013-08-28	11	B	4	BG	Aedes	malayensis	3
2013-08-28	11	D	4	BG	Aedes	malayensis	7
2013-08-29	11	A	3	CDC	Aedes	malayensis	1
2013-08-29	11	D	1	BG	Aedes	malayensis	1
2013-08-30	11	B	3	MM	Aedes	malayensis	1
2013-08-30	11	C	2	MM	Aedes	malayensis	1
2013-08-30	11	C	4	CDC	Aedes	malayensis	1
2013-08-30	11	A	3	BG	Aedes	malayensis	3
2013-08-30	11	B	2	BG	Aedes	malayensis	5
2013-08-30	11	C	1	BG	Aedes	malayensis	7
2013-08-30	11	D	2	BG	Aedes	malayensis	7
