# Supplementary material for: Peridomestic Aedes malayensis and Aedes albopictus are capable vectors of arboviruses in cities
Source: PLoS Negl Trop Dis. 2017 Jun 26;11(6):e0005667. doi: 10.1371/journal.pntd.0005667 (PMC5501678; doi:10.1371/journal.pntd.0005667)
Supplement: S7 Table — (XLSX) [file pntd.0005667.s008.xlsx]

## Sheet: Sheet1
Week	Species	Tube Name	# mosquitoes	Flavivirus result	Alphavirus result
1	Aedes albopictus	D-6-2	50	Negative	Negative
1	Aedes albopictus	E-9-2	50	Negative	Negative
1	Aedes albopictus	F-3-2	50	Negative	Negative
1	Aedes albopictus	F-9-2	50	Negative	Negative
1	Aedes albopictus	G-1-2	50	Negative	Negative
1	Aedes albopictus	I-4-2	50	Negative	Negative
1	Aedes albopictus	A-4-3	41	Negative	Negative
1	Aedes albopictus	A-6-3	15	Negative	Negative
2	Aedes albopictus	C-8-1	50	Negative	Negative
2	Aedes albopictus	D-5-1	50	Negative	Negative
2	Aedes albopictus	D-9-1	50	Negative	Negative
2	Aedes albopictus	E-2-1	50	Negative	Negative
2	Aedes albopictus	E-8-1	50	Negative	Negative
2	Aedes albopictus	F-6-1	10	Negative	Negative
3	Aedes albopictus	C-1-4	50	Negative	Negative
3	Aedes albopictus	D-2-4	50	Negative	Negative
3	Aedes albopictus	E-9-4	50	Negative	Negative
3	Aedes albopictus	F-2-4	27	Negative	Negative
4	Aedes albopictus	A-9-3	50	Negative	Negative
4	Aedes albopictus	B-2-3	50	Negative	Negative
4	Aedes albopictus	C-2-3	50	Negative	Negative
4	Aedes albopictus	C-5-3	50	Negative	Negative
4	Aedes albopictus	C-9-3	18	Negative	Negative
5	Aedes albopictus	D-4-3	50	Negative	Negative
5	Aedes albopictus	D-8-3	50	Negative	Negative
5	Aedes albopictus	E-4-3	13	Negative	Negative
6	Aedes albopictus	A-1-1	48	Negative	Negative
6	Aedes albopictus	A-8-1	51	Negative	Negative
6	Aedes albopictus	B-1-1	40	Negative	Negative
7	Aedes albopictus	B-2-1	50	Negative	Negative
7	Aedes albopictus	B-8-1	50	Negative	Negative
7	Aedes albopictus	C-3-1	50	Negative	Negative
7	Aedes albopictus	C-7-1	11	Negative	Negative
8	Aedes albopictus	H-7-1	50	Negative	Negative
8	Aedes albopictus	I-5-1	50	Negative	Negative
8	Aedes albopictus	I-8-1	29	Negative	Negative
9	Aedes albopictus	A-3-2	50	Negative	Negative
9	Aedes albopictus	B-1-2	50	Negative	Negative
9	Aedes albopictus	B-9-2	50	Negative	Negative
9	Aedes albopictus	C-6-2	50	Negative	Negative
9	Aedes albopictus	D-1-2	50	Negative	Negative
9	Aedes albopictus	D-3-2	29	Negative	Negative
10	Aedes albopictus	E-6-3	50	Negative	Negative
10	Aedes albopictus	G-2-3	50	Negative	Negative
10	Aedes albopictus	G-6-3	50	Negative	Negative
10	Aedes albopictus	G-9-3	50	Negative	Negative
10	Aedes albopictus	H-6-3	12	Negative	Negative
10	Aedes albopictus	H-7-3	50	Negative	Negative
10	Aedes albopictus	H-8-3	50	Negative	Negative
10	Aedes albopictus	I-2-3	15	Negative	Negative
11	Aedes albopictus	G-1-1	50	Negative	Negative
11	Aedes albopictus	G-9-1	50	Negative	Negative
11	Aedes albopictus	H-5-1	4	Negative	Negative
11	Aedes albopictus	I-6-3	50	Negative	Negative
1	Aedes malayensis	E-7-2	28	Negative	Negative
2	Aedes malayensis	D-3-1	15	Negative	Negative
3	Aedes malayensis	B-7-4	6	Negative	Negative
4	Aedes malayensis	B-1-3	1	Negative	Negative
5	Aedes malayensis	D-6-3	24	Negative	Negative
6	Aedes malayensis	A-2-1	10	Negative	Negative
7	Aedes malayensis	B-5-1	18	Negative	Negative
8	Aedes malayensis	H-6-1	27	Negative	Negative
9	Aedes malayensis	A-5-2	50	Negative	Negative
9	Aedes malayensis	C-4-2	50	Negative	Negative
9	Aedes malayensis	D-4-2	12	Negative	Negative
10	Aedes malayensis	F-1-3	50	Negative	Negative
10	Aedes malayensis	H-5-3	38	Negative	Negative
11	Aedes malayensis	G-5-1	28	Negative	Negative
11	Aedes malayensis	I-8-3	24	Negative	Negative
